# Supplementary material for: Where Are We Now? Feeds, Feeding Systems and Current Knowledge of UK Horse Owners When Feeding Haylage to Their Horses
Source: Animals (Basel). 2023 Apr 7;13(8):1280. doi: 10.3390/ani13081280 (PMC10135377; doi:10.3390/ani13081280)
Supplement: Supplementary file 1 [file animals-13-01280-s001.zip]

Archive with 2 entries (2 files):
- Survey 1.pdf
- Survey 2.pdf
